# Supplementary material for: Noninvasive Stratification of Colon Cancer by Multiplex PET Imaging
Source: Clin Cancer Res. 2024 Mar 17;30(8):1518–29. doi: 10.1158/1078-0432.CCR-23-1063 (PMC11016897; doi:10.1158/1078-0432.CCR-23-1063)
Supplement: Table S1 — Models Overview [file ccr-23-1063_table_s1_suppts1.xlsx]

## Sheet: Models and Data Overview
Table S1 related to Figures 1, 2, 3, 4, 5: Models and Data Overview
Mouse Code	Organoid ID	Genetic Background	Tumor Genotype	Model Type	Experiments and Data (n number)	Figures	Notes
A			Apcfl/+	GEMM	RNAseq (n=5)	1, 2, S1
AK			Apcfl/+ KrasG12D/+	GEMM	RNAseq (n=1)	1, 2, S1
BMT			BrafV600E/+ Mlh1fl/fl Tgfbr2fl/fl	GEMM	RNAseq (n=5)	1, 2, S1
AKPT			Apcfl/+ KrasG12D/+ Trp53fl/fl Tgfbr1/Alk5 fl/fl	GEMM	RNAseq (n=4)	1, 2, S1
AKPN			Apcfl/+ KrasG12D/+ Trp53fl/fl Rosa26N1icd/+	GEMM	RNAseq (n=3)	1, 2, S1
KPN		C57BL/6 N8	KrasG12D/+ Trp53fl/fl Rosa26N1icd/+	GEMM	RNAseq (n=18), PET Imaging ([18F]FDG) (n=4)	1, 2, 4, S1	Different mice for RNAseq and PET imaging
AK	RZF25.5b	C57BL/6 N10	Apcfl/+ KrasG12D/+	Subcutaneous Organoid	PET Imaging ([18F]FDG, n=5; [18F]FET, n=5; [18F]FLT, n=5; [11C]ACE, n=5)	2, 3, S2, S3, S4, S5, S6
BMT	ROC22.1a	C57BL/6 N8	BrafV600E/+ Mlh1fl/fl Tgfbr2fl/fl	Subcutaneous Organoid	PET Imaging ([18F]FDG, n=6; [18F]FET, n=6; [18F]FLT, n=6; [11C]ACE, n=6)	2, 3, S2, S3, S4, S5, S6
AKPT	RJV6.2a	C57BL/6 N6-7	Apcfl/+ KrasG12D/+ Trp53fl/fl Tgfbr1/Alk5 fl/fl	Subcutaneous Organoid	PET Imaging ([18F]FDG, n=5; [18F]FET, n=4; [18F]FLT, n=4; [11C]ACE, n=4)	2, 3, S2, S3, S4, S5, S6	One mouse culled after first scan due to tumor ulceration therefore no [11C]ACE, [18F]FLT or [18]FET scans.
AKPN	RKN1.1c	C57BL/6 N5-6	Apcfl/+ KrasG12D/+ Trp53fl/fl Rosa26N1icd/+	Subcutaneous Organoid	PET Imaging ([18F]FDG, n=5; [18F]FET, n=3; [18F]FLT, n=5; [11C]ACE, n=4)	2, 3, S2, S3, S4, S5, S6	One mouse had a PET scan with [18F]FLT and [18F]FDG but died under anaesthesia at the end of [11C]ACE scan, therfore it received no [18]FET scan. Another mouse was culled after two scans ([18]FDG and [18]FLT) due to tumor ulceration therefore received no [11C]ACE or [18]FET scan.
KPN	RKAC3.2f	C57BL/6 N8	KrasG12D/+ Trp53fl/fl Rosa26N1icd/+	Subcutaneous Organoid	PET Imaging ([18F]FDG, n=4; [18F]FET, n=5; [18F]FLT, n=4; [11C]ACE, n=5), GLUT-1 IHC (n=4), LAT-1 RNAscope (n=4)	2, 3, 4, 5, S2, S3, S4, S5, S6, S8	One mouse had a [18]FET and [11C]ACE scan, but died at the end of the scan, therefore it received no [18]FDG and [18]FLT scan. Not enough sections left on one block for LAT-1 RNAscope.
KPN LIV MET	RKAC3.2f	C57BL/6 N8	KrasG12D/+ Trp53fl/fl Rosa26N1icd/+	Subcutaneous Organoid	PET Imaging ([18F]FDG, n=4; [18F]FET, n=5; [18F]FLT, n= 5; [11C]ACE, n=4), GLUT-1 IHC (n=5), LAT-1 RNAscope (n=5)	5, S8	One mouse had a [18]FLT and [18F]FET scan, but died under anaesthesia after [11C]ACE injection, so received no [11C]ACE or [18F]FDG scan.
KPN	RKAC3.2f	C57BL/6 N8	KrasG12D/+ Trp53fl/fl Rosa26N1icd/+	Orthotopic Organoid	PET Imaging ([18F]FDG, n=4)	4, S7
AKPT	RJV6.2a	C57BL/6 N6-7	Apcfl/+ KrasG12D/+ Trp53fl/fl Tgfbr1/Alk5 fl/fl	Orthotopic Organoid	PET Imaging ([18F]FDG, n=4)	4, S7
